# Supplementary material for: Integrating patient management, reflective practice, and ethical decision-making in an emergency medicine intern boot camp
Source: BMC Med Educ. 2021 Oct 22;21:536. doi: 10.1186/s12909-021-02970-8 (PMC8532285; doi:10.1186/s12909-021-02970-8)
Supplement: Supplementary file 2 — Additional file 2. Research data. [file 12909_2021_2970_MOESM2_ESM.xlsx]

## Sheet: Data
Integrating Patient Management, Reflective Practice, and Ethical Decision-Making in an Emergency Medicine Intern Boot Camp - Research Data
Participant Number	Gender (1: Female, 0: Male)	Participant Group Number	Group 1	Group 2	Group 3	Group 4	Group 5	Group 6	Group 7	Group 8	Gained Point from Pre-test Multiple-Choice Question (MCQ) Number 1	Gained Point from Pre-test MCQ Number 2	Gained Point from Pre-test MCQ Number 3	Gained Point from Pre-test MCQ Number 4	Gained Point from Pre-test MCQ Number 5	Gained Point from Pre-test MCQ Number 6	Gained Point from Pre-test MCQ Number 7	Gained Point from Pre-test MCQ Number 8	Gained Point from Pre-test Patient Management Problem (PMP) Number 8	Gained Point from Pre-test MCQ Number 9	Gained Point from PMP Number 9	Gained Point from Pre-test MCQ Number 10	Gained Point from PMP Number 10	Gained Point from Post-test MCQ Number 1	Gained Point from Post-test MCQ Number 2	Gained Point from Post-test MCQ Number 3	Gained Point from Post-test MCQ Number 4	Gained Point from Post-test MCQ Number 5	Gained Point from Post-test MCQ Number 6	Gained Point from Post-test MCQ Number 7	Gained Point from Post-test MCQ Number 8	Gained Point from Post-test PMP Number 8	Gained Point from Post-test MCQ Number 9	Gained Point from Post-test PMP Number 9	Gained Point from Post-test MCQ Number 10	Gained Point from Post-test PMP Number 10	Gained Point from Reflective Essay Section (RES) 1	Gained Point from RES 2	Gained Point from RES 3	Gained Point from RES 4	Gained Point from RES 5	Gained Point from RES 6	Mean Score of RESs	Total RESs Score	Gained Point from Video Performance Assessment (VPA)	Gained Point from Clinical Management of Life-threatining Condition	Gained Point from Ethical Decision-making	Gained Point from Difficult Situation Management	Gained Point from Communication Skills
1	0	3	0	0	1	0	0	0	0	0	1	0	1	1	1	1	1	1	3	1	3	1	3	1	0	1	1	1	1	1	1	0	1	0	1	0	3	3	3	1	3	0	2.17	13	31	8	8	3	12
2	0	8	0	0	0	0	0	0	0	1	1	1	0	1	1	1	1	0	0	1	3	0	0	1	0	0	0	1	1	1	1	3	0	0	0	0	3	3	3	1	3	3	2.33	16	28	5.5	5.5	3	14
3	0	6	0	0	0	0	0	1	0	0	1	0	1	1	1	1	1	1	3	1	3	0	0	1	0	0	1	1	1	1	1	3	1	3	1	3	3	3	3	3	3	3	1.17	18	23	6.5	6	2	8.5
4	0	2	0	1	0	0	0	0	0	0	1	0	1	1	1	1	1	1	3	1	3	1	3	1	0	1	1	1	1	1	1	3	1	3	1	3	5	3	5	5	5	5	4.67	28	20	6	6	2	6
5	0	7	0	0	0	0	0	0	1	0	1	1	1	1	1	1	1	1	3	1	3	1	3	1	1	1	1	1	1	1	0	0	1	3	1	3	3	3	3	3	3	5	3	20	28	9	6	3	10
6	0	3	0	0	1	0	0	0	0	0	1	0	1	1	1	1	1	1	3	1	3	1	3	1	0	1	1	1	1	1	1	3	1	3	1	3	1	1	3	1	1	3	1.67	10	31	8	8	3	12
7	0	4	0	0	0	1	0	0	0	0	1	1	1	1	1	1	1	1	3	1	3	1	3	1	1	1	1	1	1	1	1	3	1	3	1	3	3	3	5	5	3	5	4	24	27	7	6	3	11
8	0	3	0	0	1	0	0	0	0	0	1	0	1	1	1	0	1	1	0	1	0	1	3	1	0	0	1	1	0	1	1	3	1	3	1	0	5	3	5	5	5	5	4.67	28	38	8	10	4	16
9	0	3	0	0	1	0	0	0	0	0	1	1	1	1	1	1	1	1	3	1	0	1	3	1	1	0	1	1	1	1	1	0	1	0	1	3	3	3	3	3	3	3	3	18	25	6	6	2	11
10	0	5	0	0	0	0	1	0	0	0	1	1	1	1	1	1	1	1	3	1	3	1	3	1	1	1	1	1	1	1	1	3	1	3	1	3	5	3	5	5	5	5	2	28	37	8	10	4	15
11	0	5	0	0	0	0	1	0	0	0	1	0	1	1	0	1	1	1	3	1	3	1	3	1	0	1	1	1	1	1	1	3	1	3	1	3	5	5	5	5	5	5	4	30	34	8	9	3	14
12	0	6	0	0	0	0	0	1	0	0	1	0	1	1	1	1	1	1	3	1	3	1	3	1	1	1	1	1	1	1	1	0	1	3	1	3	3	3	3	3	3	3	2.33	18	25.5	6	7.5	2	10
13	0	8	0	0	0	0	0	0	0	1	1	0	1	1	1	1	1	1	3	1	3	1	3	1	0	1	1	1	1	1	1	3	1	3	0	0	5	5	5	5	5	5	2.33	30	29.5	6.5	5.5	3	14.5
14	0	8	0	0	0	0	0	0	0	1	1	1	1	1	1	1	1	1	3	1	3	1	3	1	1	1	1	1	0	1	1	3	1	3	0	0	3	3	3	3	3	5	2.33	20	29.5	6.5	5.5	3	14.5
15	0	7	0	0	0	0	0	0	1	0	1	1	1	0	1	1	1	1	3	1	3	1	3	1	1	1	1	1	1	1	1	3	1	3	1	3	5	3	5	5	3	5	2.17	26	17.5	4	3.5	2	8
16	0	5	0	0	0	0	1	0	0	0	1	0	1	0	1	1	1	1	3	1	3	0	0	1	1	1	1	1	1	1	1	3	1	3	1	3	5	5	5	5	5	5	3.33	30	32	7	8	3	14
17	0	8	0	0	0	0	0	0	0	1	1	0	0	1	1	1	1	1	3	1	3	0	0	1	0	0	1	1	1	1	1	3	1	3	0	0	1	1	3	3	3	3	5	14	37.5	9.5	9	4	15
18	0	4	0	0	0	1	0	0	0	0	0	0	1	1	1	1	1	1	3	1	3	0	0	0	0	1	1	1	1	1	1	3	1	3	0	0	1	1	1	1	1	3	1.33	8	27	9	5	3	10
19	0	8	0	0	0	0	0	0	0	1	1	0	1	1	1	0	1	1	3	1	3	0	0	1	1	1	1	1	0	1	1	3	1	3	1	3	3	3	3	3	3	3	3.33	18	29.5	6.5	5.5	3	14.5
20	0	8	0	0	0	0	0	0	0	1	1	1	1	1	1	1	1	1	3	1	3	0	0	1	0	1	0	1	1	1	1	3	0	0	0	0	3	5	5	3	3	3	3.33	22	25.5	6	7.5	2	10
21	0	6	0	0	0	0	0	1	0	0	1	1	1	1	1	1	1	1	3	1	3	0	0	1	0	0	1	1	1	1	1	3	1	3	0	0	3	0	3	0	3	0	2.67	9	20	4	4	1	11
22	0	8	0	0	0	0	0	0	0	1	1	1	1	1	1	1	1	1	3	1	3	1	3	1	1	1	1	1	0	1	1	3	1	3	1	3	3	3	3	3	3	3	2.67	18	28	5.5	5.5	3	14
23	0	8	0	0	0	0	0	0	0	1	1	1	0	0	1	1	1	1	3	0	0	0	0	1	1	1	1	1	1	1	1	3	1	3	1	3	3	3	3	3	3	3	2.67	18	29.5	6.5	5.5	3	14.5
24	0	8	0	0	0	0	0	0	0	1	0	1	1	1	1	1	1	1	3	1	3	0	0	1	1	1	1	1	1	1	1	3	1	3	1	3	1	1	1	3	3	3	2.5	12	20	4	4	1	11
25	0	7	0	0	0	0	0	0	1	0	0	0	0	1	1	1	1	1	3	1	3	0	0	1	1	1	1	1	1	1	1	3	1	3	1	3	3	3	3	3	3	3	2.67	18	19.5	6.5	5	2	6
26	0	1	1	0	0	0	0	0	0	0	1	1	1	1	1	1	1	1	3	1	3	1	3	1	1	1	1	1	1	1	1	2	1	2	1	3	3	3	3	3	2	2	2.67	16	40	8	10	4	16
27	0	6	0	0	0	0	0	1	0	0	1	0	0	1	1	1	1	1	3	0	0	0	0	1	0	1	1	1	1	1	1	3	1	3	0	0	5	3	3	3	5	5	3	24	23	6.5	6	2	8.5
28	0	3	0	0	1	0	0	0	0	0	1	0	1	1	1	1	1	1	3	1	3	1	3	1	0	1	1	1	1	1	1	0	1	3	1	3	3	3	5	3	3	5	3.67	22	31	8	8	3	12
29	0	2	0	1	0	0	0	0	0	0	1	1	1	1	1	1	1	0	0	1	0	0	0	1	1	1	0	1	1	1	1	3	1	3	1	3	3	3	3	3	3	5	3.33	20	27	7	7	2.5	10.5
30	0	1	1	0	0	0	0	0	0	0	1	1	1	1	1	1	1	1	2	1	2	1	3	1	1	1	1	1	1	1	1	2	1	3	1	3	3	3	3	2	2	2	2.5	15	40	10	10	4	16
31	0	7	0	0	0	0	0	0	1	0	0	0	0	1	1	0	1	1	3	1	3	0	0	0	0	0	0	1	1	1	1	3	1	3	1	0	3	1	3	3	3	3	2.33	16	11	4	4	1	2
32	0	4	0	0	0	1	0	0	0	0	1	0	1	1	1	1	1	1	3	1	3	0	0	1	0	1	1	1	1	1	1	0	1	0	0	0	3	3	3	3	3	3	3	18	28	7	7	2	12
33	0	1	1	0	0	0	0	0	0	0	1	0	0	1	1	1	1	1	2	1	3	1	3	1	0	1	1	1	1	1	1	2	1	3	1	3	3	3	3	2	2	2	2.5	15	38	8	10	4	16
34	0	5	0	0	0	0	1	0	0	0	1	0	0	1	1	1	1	1	3	1	3	0	0	1	0	1	0	1	1	1	1	3	1	3	0	0	5	3	3	3	3	3	4.67	20	32	7	8	3	14
35	0	5	0	0	0	0	1	0	0	0	1	1	1	1	1	1	1	1	3	1	3	1	3	1	0	1	1	1	1	1	1	3	1	3	1	3	5	5	5	5	5	1	4.67	26	34	10	7	3	14
36	0	1	1	0	0	0	0	0	0	0	1	1	1	1	1	1	1	1	2	1	3	1	3	1	1	1	1	1	1	1	1	2	1	3	0	3	3	3	3	2	2	3	2.67	16	39	9	10	4	16
37	0	1	1	0	0	0	0	0	0	0	1	0	0	0	1	1	1	1	2	1	3	1	3	1	0	1	0	1	1	1	1	2	1	2	1	3	3	3	3	3	3	2	2.83	17	37	8	10	3	16
38	0	2	0	1	0	0	0	0	0	0	1	0	0	1	0	0	1	1	3	1	0	0	0	1	0	0	0	0	1	1	1	3	0	0	1	3	1	5	3	1	5	3	3	18	36	9	9	4	14
39	0	7	0	0	0	0	0	0	1	0	1	0	1	1	1	1	1	1	3	1	3	0	0	1	0	1	1	1	1	1	1	3	1	3	1	3	3	3	3	5	3	3	3	20	18	5	4	2	7
40	0	2	0	1	0	0	0	0	0	0	1	0	1	1	1	1	1	1	3	1	3	1	3	1	0	1	1	1	1	1	1	3	1	3	1	3	5	5	5	3	3	5	4.33	26	36	9	9	4	14
41	0	6	0	0	0	0	0	1	0	0	1	1	1	1	1	1	1	1	0	1	3	1	3	1	0	0	1	1	1	1	1	0	1	0	0	0	1	1	1	1	1	1	3	6	25.5	6	7.5	2	10
42	0	1	1	0	0	0	0	0	0	0	1	1	1	1	1	1	1	1	2	1	2	1	3	1	1	1	1	1	1	1	1	2	1	2	1	3	2	3	3	1	2	3	2.33	14	39	9	10	4	16
43	0	3	0	0	1	0	0	0	0	0	1	1	1	0	1	1	1	1	3	1	3	1	0	1	1	1	0	1	1	1	1	3	1	3	1	0	3	0	5	3	0	1	2	12	38	8	10	4	16
44	0	8	0	0	0	0	0	0	0	1	1	0	0	1	1	1	1	1	3	1	3	1	3	1	0	1	1	1	1	1	1	3	1	3	1	3	3	3	3	3	3	3	3.67	18	35	8.5	7.5	4	15
45	0	2	0	1	0	0	0	0	0	0	1	0	0	1	1	1	1	1	3	1	3	1	3	1	0	0	1	0	1	1	1	3	1	3	1	3	3	5	5	5	3	3	4	24	20	6	6	2	6
46	0	8	0	0	0	0	0	0	0	1	1	0	1	1	1	1	1	1	3	1	3	1	3	1	0	1	1	1	1	1	0	0	1	3	0	0	3	1	3	1	3	3	2.5	14	34	7	7	4	16
47	0	5	0	0	0	0	1	0	0	0	1	0	0	1	1	1	1	1	3	1	3	1	3	0	0	1	1	1	0	1	1	3	1	3	1	3	5	5	3	5	3	5	5	26	34	10	7	3	14
48	0	5	0	0	0	0	1	0	0	0	1	0	0	1	1	1	1	1	3	1	3	1	3	1	1	1	1	1	1	1	1	3	1	3	1	3	3	3	3	3	3	3	3.17	18	38	8	10	4	16
49	0	5	0	0	0	0	1	0	0	0	1	1	1	1	1	1	1	1	0	1	3	1	0	1	1	1	1	1	1	1	1	3	1	3	1	3	1	3	3	3	5	5	4.33	20	34	8	9	3	14
50	0	4	0	0	0	1	0	0	0	0	1	1	1	1	1	1	1	1	0	1	0	1	0														5	3	5	0	5	3	0.17	21	28	7	7	2	12
51	0	7	0	0	0	0	0	0	1	0	1	0	0	1	1	1	1	1	3	1	3	1	0	1	0	1	1	1	1	1	0	0	1	3	1	3	3	3	3	3	3	3	2	18	20	4	4	1	11
52	0	8	0	0	0	0	0	0	0	1	1	0	0	1	1	1	1	1	3	1	3	1	3	1	1	1	1	1	1	1	1	3	1	3	1	3	1	3	3	3	3	3	3	16	32	7	8	3	14
53	0	7	0	0	0	0	0	0	1	0	1	0	1	1	1	1	1	1	3	1	3	1	3	1	0	1	1	1	1	1	1	3	1	3	1	3	3	3	3	3	3	3	3	18	36	9	9	4	14
54	0	5	0	0	0	0	1	0	0	0	0	0	1	1	1	1	1	1	3	1	3	1	3	1	1	1	1	1	1	1	1	0	1	0	1	0	3	5	3	3	3	3	4.33	20	31.5	7	8	3	13.5
55	0	3	0	0	1	0	0	0	0	0	1	0	1	0	1	1	1	1	3	1	3	1	3	1	0	1	1	1	1	1	1	0	1	0	1	0	5	0	5	5	5	5	4.17	25	18	4	4	2	8
56	0	2	0	1	0	0	0	0	0	0	1	0	1	1	1	1	1	1	3	1	3	0	0	1	0	1	1	1	1	1	1	2	1	0	0	0	5	5	5	3	3	5	4.33	26	35	8.5	8.5	3.5	14.5
57	1	2	0	1	0	0	0	0	0	0	1	0	1	1	1	1	1	1	3	1	3	1	3	1	0	1	1	1	1	1	1	3	1	3	1	3	3	5	3	5	5	3	4	24	25	6.5	6	2.5	10
58	1	5	0	0	0	0	1	0	0	0	1	0	1	1	1	1	1	1	3	1	3	0	0	1	1	1	1	1	1	1	1	3	1	3	0	0	1	1	1	0	3	5	4	11	37	8	10	4	15
59	1	8	0	0	0	0	0	0	0	1	1	0	1	1	1	1	1	1	3	1	3	1	3	1	0	1	1	1	1	1	1	3	1	3	1	3	5	3	3	3	5	3	2	22	29.5	6.5	5.5	3	14.5
60	1	8	0	0	0	0	0	0	0	1	1	0	0	1	1	1	1	1	3	1	3	0	0	1	1	1	1	1	1	1	1	3	1	3	0	0	3	5	3	3	3	3	2.33	20	37.5	9.5	9	4	15
61	1	4	0	0	0	1	0	0	0	0	1	0	0	0	1	1	1	1	3	1	3	1	3	1	0	1	0	1	1	1	1	0	1	0	1	0	1	3	3	3	3	3	2.67	16	27	9	5	3	10
62	1	2	0	1	0	0	0	0	0	0	1	1	1	1	1	1	1	1	3	1	3	1	3	1	1	1	1	1	1	1	1	3	1	3	1	3	5	1	5	5	5	5	4.33	26	27	7	7	2.5	10.5
63	1	4	0	0	0	1	0	0	0	0	1	1	1	0	1	1	1	1	3	1	3	1	0	1	1	1	0	1	1	1	1	3	1	3	0	0	1	1	3	3	3	3	2.33	14	27	9	5	3	10
64	1	5	0	0	0	0	1	0	0	0	1	0	1	1	1	1	1	1	3	1	3	1	3	1	0	1	1	1	1	1	1	3	1	3	1	3	5	5	5	5	5	5	4.33	30	34	10	7	3	14
65	1	4	0	0	0	1	0	0	0	0	1	1	1	1	1	1	1	1	3	1	3	1	3	1	1	1	1	1	1	1	1	3	1	3	1	3	5	5	5	3	5	5	4.67	28	28	7	7	2	12
66	1	7	0	0	0	0	0	0	1	0	1	0	1	1	1	1	1	0	0	1	3	1	3	1	0	1	1	1	1	1	1	3	1	3	1	3	3	3	3	3	3	3	3.33	18	19.5	6.5	5	2	6
67	1	7	0	0	0	0	0	0	1	0	1	0	0	1	1	1	1	1	3	1	3	0	0	0	0	1	0	1	1	1	1	3	1	3	0	0	1	3	5	1	3	3	2.67	16	28	9	6	3	10
68	1	1	1	0	0	0	0	0	0	0	1	0	0	0	1	1	1	1	2	1	0	1	2	1	0	1	0	1	1	1	1	2	1	3	1	2	0	3	3	3	0	2	1.83	11	40	10	10	4	16
69	1	5	0	0	0	0	1	0	0	0	1	1	1	1	1	1	1	1	3	1	3	1	3	1	1	1	0	1	1	1	1	3	1	3	1	3	3	5	3	5	5	5	4.67	26	19.5	6.5	5	2	6
70	1	2	0	1	0	0	0	0	0	0	1	0	1	1	1	1	1	1	3	1	3	1	3	1	1	1	1	1	1	1	1	3	1	3	1	3	5	5	5	3	5	5	4.67	28	32.5	7.5	7.5	3	14.5
71	1	3	0	0	1	0	0	0	0	0	0	0	1	1	1	1	1	1	3	1	3	1	3	0	0	1	1	1	1	1	1	3	1	3	1	3	3	3	3	3	3	1	2.67	16	25	6	6	2	11
72	1	2	0	1	0	0	0	0	0	0	1	0	1	1	1	1	1	1	3	1	3	1	3	1	0	1	1	1	1	1	1	3	1	3	1	3	5	5	5	0	3	3	3.5	21	31	7	7	3	14
73	1	7	0	0	0	0	0	0	1	0	1	1	1	1	1	1	1	1	3	1	3	1	3	1	0	1	1	1	1	1	1	3	1	3	0	0	3	3	3	3	3	3	2	18	17.9	4.66	4	2	7.33
74	1	8	0	0	0	0	0	0	0	1	1	0	1	1	1	0	1	1	3	1	3	1	3	0	0	1	1	1	1	1	1	3	1	3	1	3	1	1	3	3	3	3	3	14	31	7	7	3	14
75	1	4	0	0	0	1	0	0	0	0	1	1	1	1	1	1	1	1	3	1	3	0	0	1	1	1	1	1	1	1	1	3	1	3	0	0	1	1	3	3	3	3	2.33	14	28	7	7	2	12
76	1	8	0	0	0	0	0	0	0	1	1	0	1	1	1	1	1	1	3	1	3	1	3	1	1	1	1	1	0	1	1	3	1	3	1	3	0	3	3	3	3	3	3	15	35	8.5	7.5	4	15
77	1	1	1	0	0	0	0	0	0	0	1	1	1	1	1	1	1	1	2	1	3	1	3	1	1	1	1	1	1	1	1	2	1	2	1	3	3	3	3	2	3	2	2.67	16	38	8	10	4	16
78	1	4	0	0	0	1	0	0	0	0	1	0	1	0	1	1	1	1	3	1	3	0	0	1	1	1	0	1	1	1	1	3	1	3	0	0	5	5	5	5	3	3	4.33	26	28	7	7	2	12
79	1	6	0	0	0	0	0	1	0	0	1	0	0	1	1	1	1	1	3	1	3	1	3	1	1	1	1	1	1	1	1	3	1	3	0	0	3	1	3	3	3	3	3.33	16	25.5	6	7.5	2	10
80	1	6	0	0	0	0	0	1	0	0	1	1	1	1	1	1	1	1	3	1	3	1	3	1	0	1	1	1	1	1	1	0	1	0	1	0	1	3	1	1	0	1	2.33	7	24.5	6.33	6.66	2	9.66
81	1	8	0	0	0	0	0	0	0	1	1	1	1	1	1	1	1	1	3	1	3	1	3	1	1	1	1	1	0	1	1	3	1	3	1	3	3	3	1	1	3	3	3	14	29.5	6.5	5.5	3	14.5
82	1	2	0	1	0	0	0	0	0	0	1	0	1	1	1	1	1	1	3	1	3	1	3	1	0	1	1	1	1	1	1	3	1	3	1	3	5	5	5	5	3	5	4.67	28	31	7	7	3	14
83	1	5	0	0	0	0	1	0	0	0	1	1	1	1	1	1	1	1	3	1	3	1	3	1	1	1	1	1	1	1	1	3	1	3	1	3	1	0	5	3	5	5	3.33	19	34	10	7	3	14
84	1	8	0	0	0	0	0	0	0	1	1	1	0	1	1	0	1	1	3	1	3	1	3	0	1	0	1	1	1	1	1	3	1	3	1	3	1	3	3	3	3	2	2.33	15	20	4	4	1	11
85	1	6	0	0	0	0	0	1	0	0	1	0	0	1	1	1	1	1	3	1	3	0	0	1	0	0	1	1	1	1	1	3	1	3	1	3	3	3	3	5	3	3	1	20	25.5	6	7.5	2	10
86	1	3	0	0	1	0	0	0	0	0	1	1	1	1	1	1	1	1	3	1	3	1	3	1	1	1	1	1	1	1	1	3	1	3	1	3	3	3	5	3	0	3	2.83	17	38	8	10	4	16
87	1	2	0	1	0	0	0	0	0	0	1	0	1	1	1	1	1	1	3	1	3	1	3	1	0	1	1	1	1	1	1	3	1	3	1	3	3	3	3	3	3	3	3	18	31	7	7	3	14
88	1	2	0	1	0	0	0	0	0	0	1	0	0	1	1	1	1	1	3	1	3	1	3	1	0	1	1	1	1	1	1	3	1	3	1	3	5	5	5	5	3	5	4.67	28	16	5	4	2	5
89	1	5	0	0	0	0	1	0	0	0	1	1	1	1	1	1	1	1	3	1	3	1	3	1	0	1	1	1	1	1	1	3	1	3	1	3	5	3	5	5	3	3	3	24	34	8	9	3	14
90	1	1	1	0	0	0	0	0	0	0	1	0	1	1	1	1	1	1	2	1	3	0	0	1	1	1	1	1	1	1	1	2	1	2	0	0	3	3	3	2	2	2	2.5	15	40	10	10	4	16
91	1	6	0	0	0	0	0	1	0	0	1	1	0	0	1	1	1	1	3	1	3	0	0	1	0	0	1	1	1	1	1	3	1	3	1	3	3	3	3	1	1	1	1.83	12	25.5	6	7.5	2	10
92	1	7	0	0	0	0	0	0	1	0	1	0	1	1	1	1	1	1	3	1	3	1	3	1	0	1	1	1	1	1	1	3	1	3	1	3	5	5	5	5	3	3	3.33	26	17.9	4.66	4	2	7.33
93	1	3	0	0	1	0	0	0	0	0	1	0	1	1	1	0	1	1	0	1	0	0	0	1	0	0	1	1	0	1	1	3	1	3	0	0	5	3	3	3	1	3	3	18	25	6	6	2	11
94	1	2	0	1	0	0	0	0	0	0	1	1	1	0	1	0	1	1	3	1	3	1	3	1	1	1	0	1	1	1	1	3	1	3	1	3	0	3	0	3	3	3	2	12	20	6	6	2	6
95	1	7	0	0	0	0	0	0	1	0	1	0	1	1	1	1	1	1	3	1	3	1	3	1	1	0	1	1	1	1	1	3	1	3	1	3	3	1	1	3	3	1	4.33	12	25.5	6	7.5	2	10
96	1	3	0	0	1	0	0	0	0	0	1	0	1	1	1	1	1	1	3	1	3	1	0	1	0	1	1	1	1	1	1	3	1	3	1	0	5	1	5	1	5	5	3.67	22	17.9	4.66	4	2	7.33
97	1	5	0	0	0	0	1	0	0	0	1	1	1	1	1	1	1	1	3	1	3	0	0	1	1	1	1	1	1	1	1	3	1	3	1	3	3	0	3	3	0	3	1.83	12	31	8	8	3	12
98	1	4	0	0	0	1	0	0	0	0	1	0	1	0	1	1	1	1	3	1	3	1	3	1	1	1	1	1	1	1	1	3	1	3	1	3	3	1	3	1	3	5	2.67	16	37	8	10	4	15
99	1	7	0	0	0	0	0	0	1	0	1	0	1	1	1	1	1	1	3	1	3	1	3	1	0	1	1	1	1	1	1	3	1	3	1	3	1	3	3	1	3	3	3	14	27	9	5	3	10
100	1	8	0	0	0	0	0	0	0	1	0	0	1	1	0	1	0	1	3	1	3	1	3	1	0	0	1	1	1	1	1	3	1	3	1	3	1	1	3	3	3	3	3	14	19.5	6.5	5	2	6
101	1	6	0	0	0	0	0	1	0	0	1	1	1	1	1	1	1	1	3	1	3	0	0	1	1	1	0	1	1	1	1	3	1	3	0	0	3	1	1	3	3	0	2.67	11	20	4	4	1	11
102	1	3	0	0	1	0	0	0	0	0	1	1	1	1	1	1	1	1	3	1	3	1	0	1	1	1	1	1	1	1	1	0	1	0	1	0	5	0	3	0	5	5	3	18	31	8	8	3	12
103	1	1	1	0	0	0	0	0	0	0	1	0	1	1	1	1	1	1	3	1	3	1	3	1	0	1	1	1	1	1	1	2	1	2	1	3	3	3	3	2	2	2	2.5	15	38	8	10	4	16
104	1	8	0	0	0	0	0	0	0	1	1	0	1	0	1	1	1	1	3	1	3	1	3	1	0	1	1	1	1	1	1	3	1	3	1	3	5	5	1	1	5	5	3.33	22	32.2	7.66	7.33	3.33	14
105	1	1	1	0	0	0	0	0	0	0	1	1	1	1	1	1	1	1	2	1	3	1	3	1	1	1	1	1	1	1	1	2	1	2	1	3	2	2	2	3	2	2	2.17	13	37	8	10	3	16
106	1	6	0	0	0	0	0	1	0	0	1	0	0	1	1	1	1	1	3	1	3	1	3	1	1	1	1	1	1	1	1	3	1	3	0	0	3	3	3	3	1	3	2	16	25.5	6	7.5	2	10
107	1	3	0	0	1	0	0	0	0	0	1	1	1	1	1	1	1	1	3	1	3	1	3	1	1	1	1	1	1	1	1	3	1	3	1	3	3	0	3	3	1	3	2.17	13	25	6	6	2	11
108	1	1	1	0	0	0	0	0	0	0	1	0	0	1	1	1	1	1	2	1	3	1	3	1	1	1	1	1	1	1	1	3	1	3	1	3	3	3	3	3	2	3	2.83	17	39	9	10	4	16
109	1	3	0	0	1	0	0	0	0	0	1	0	1	0	1	1	1	1	3	1	3	1	3	1	0	1	1	1	1	1	1	3	1	3	1	3	5	5	5	5	5	5	5	30	38	8	10	4	16
110	1	2	0	1	0	0	0	0	0	0	1	0	1	1	1	1	1	1	3	1	3	1	0	1	0	1	1	1	1	1	1	0	1	0	1	0	3	3	3	3	3	3	3	18	16	5	4	2	5
111	1	5	0	0	0	0	1	0	0	0	1	0	0	1	1	1	1	1	3	1	3	1	3	1	1	1	1	1	1	1	1	3	1	3	0	0	5	5	5	5	5	3	4.67	28	32	7	8	3	14
112	1	2	0	1	0	0	0	0	0	0	1	0	1	1	1	1	1	1	3	1	3	1	3	1	0	1	1	1	1	1	1	3	1	3	1	3	5	3	1	3	3	3	3	18	35	8.5	8.5	3.5	14.5
113	1	7	0	0	0	0	0	0	1	0	1	0	1	1	1	1	1	0	0	1	3	1	3	0	0	0	1	1	1	1	1	3	1	0	1	0	1	3	3	1	3	3	3	14	11	4	4	1	2
114	1	1	1	0	0	0	0	0	0	0	1	0	1	1	1	1	1	1	2	1	3	1	3	1	1	1	1	1	1	1	1	2	1	2	1	3	3	3	3	2	2	3	2.67	16	38	8	10	4	16
115	1	1	1	0	0	0	0	0	0	0	1	1	1	1	1	1	1	1	2	1	2	1	3	1	1	1	1	1	1	1	1	2	1	2	1	3	3	3	3	2	1	2	2.33	14	39	9	10	4	16
116	1	6	0	0	0	0	0	1	0	0	1	0	0	0	1	1	1	1	3	1	0	0	0	1	0	1	1	1	1	1	1	3	1	3	0	0	3	3	3	1	3	3	1.5	16	28.2	7	7.66	2.66	11
117	1	3	0	0	1	0	0	0	0	0	1	1	1	1	1	1	1	1	3	1	3	1	0	1	1	1	1	1	1	1	1	3	1	3	1	0	3	0	5	5	3	5	3.5	21	34	8	9	3	14
118	1	5	0	0	0	0	1	0	0	0	1	0	1	1	1	1	1	1	3	1	3	1	3	1	1	1	1	1	1	1	1	0	1	3	1	3	3	5	5	3	5	5	5	26	34	10	7	3	14
119	1	4	0	0	0	1	0	0	0	0	1	1	1	0	1	1	1	1	3	0	0	0	0	1	1	1	0	1	1	1	1	0	0	0	0	0	1	0	3	3	3	3	2.17	13	19	6	5	2	6
120	1	5	0	0	0	0	1	0	0	0	1	0	1	1	1	1	1	1	3	1	3	1	3	1	0	0	1	1	1	1	1	3	1	3	1	3	3	5	5	5	5	5	4.67	28	32	7	8	3	14
121	1	5	0	0	0	0	1	0	0	0	1	0	1	1	1	1	1	1	3	1	3	1	3	1	1	1	1	1	1	1	1	3	1	3	1	3	5	5	5	3	5	5	5	28	37	8	10	3	16
122	1	1	1	0	0	0	0	0	0	0	1	1	1	1	1	1	1	1	2	1	2	1	3	1	1	1	1	1	1	1	1	2	1	3	1	3	3	3	3	2	2	2	2.5	15	31	8	8	3	12
123	1	3	0	0	1	0	0	0	0	0	1	0	1	0	1	1	1	1	3	1	0	1	2	1	1	1	1	1	1	1	1	3	1	0	1	2	3	3	3	3	3	5	3.33	20	25	6	6	2	11
124	1	3	0	0	1	0	0	0	0	0	1	0	1	1	1	1	1	1	0	1	0	1	0	1	0	1	1	1	1	1	1	3	1	0	1	0	1	3	5	1	1	0	1.83	11	37	8	10	4	15
125	1	5	0	0	0	0	1	0	0	0	1	1	1	0	1	1	1	1	3	1	3	1	3	1	1	0	1	1	1	1	1	3	1	3	0	0	5	5	5	3	5	5	4.33	28	24.5	6.33	6.66	2	9.66
126	1	6	0	0	0	0	0	1	0	0	1	1	1	1	1	1	1	1	3	1	3	0	0	1	1	1	1	1	1	1	1	3	1	3	1	3	1	3	1	3	3	3	1.67	14	31	7	7	3	14
127	1	8	0	0	0	0	0	0	0	1	1	0	1	0	1	1	1	1	3	0	0	0	0	1	0	1	0	1	1	1	1	3	1	3	1	3	5	3	3	3	3	3	3.67	20	27	9	5	3	10
128	1	4	0	0	0	1	0	0	0	0	1	1	1	1	1	1	1	1	3	1	3	1	3	1	1	1	1	1	1	1	1	3	1	3	0	0	3	3	5	3	5	5	4	24	19.5	6.5	5	2	6
129	1	2	0	1	0	0	0	0	0	0	1	0	1	1	1	0	1	1	3	1	3	1	3	1	0	1	1	1	1	1	1	3	1	3	1	3	5	3	5	3	5	3	4	24	34	8	9	3	14
130	1	7	0	0	0	0	0	0	1	0	1	1	1	1	1	1	1	1	3	1	3	1	3	1	1	1	1	1	1	1	1	3	1	3	1	3	3	1	1	1	3	3	4.33	12	16	5	4	2	5
131	1	2	0	1	0	0	0	0	0	0	1	0	1	1	1	1	1	1	3	1	3	1	3	1	0	1	1	1	1	1	1	3	1	3	1	3	5	1	3	3	5	5	3.67	22	22.9	5.33	6.33	2	9.33
132	1	6	0	0	0	0	0	1	0	0	1	0	0	1	1	1	1	1	3	1	0	0	0	1	1	1	1	1	1	1	1	3	1	3	0	0	1	1	3	1	3	1	2.67	10	0
133	1	7	0	0	0	0	0	0	1	0	1	0	0	1	1	1	1	1	3	1	3	1	3	1	1	1	0	1	1	1	1	3	1	3	1	3	5	3	1	3	1	0	3.67	13
[truncated: 5 more columns]
